# Supplementary material for: Risk Factors for Respiratory Depression Associated with Tramadol Based on the Global Pharmacovigilance Database (VigiBase)
Source: Pharmaceuticals (Basel). 2024 Feb 5;17(2):205. doi: 10.3390/ph17020205 (PMC10893455; doi:10.3390/ph17020205)
Supplement: Supplementary file 1 [file pharmaceuticals-17-00205-s001.zip]

Archive with 1 entries (1 files):
- pharmaceuticals-2822142-supplementary.pdf
